# Supplementary material for: Cultivated Olive Diversification at Local and Regional Scales: Evidence From the Genetic Characterization of French Genetic Resources
Source: Front Plant Sci. 2019 Dec 24;10:1593. doi: 10.3389/fpls.2019.01593 (PMC6937215; doi:10.3389/fpls.2019.01593)
Supplement: Table S1 — List of accessions from the WOGB and FOGB collections (529 accessions); 416 and 113, respectively. Accessions are classified according to origin, maternal lineage, inferred ancestry (Q) among clusters at K = 3, and SSR code (code for our genotyping analyses). French cultivars showing relationships with other cultivars are indicated. [file Table_1.xlsx]

## Sheet: Table S1
Ordering No.	Accession name	Country	Collection	Maternal lineage	SSR code	Variant code1	Reference genotypes2	Assigned cluster (P ≥0.80)3	Putative offspring4	Number of putative parents	Putative parents5	Number of relationships
1	Abaddi Shllal	Syria	WOGB	E 1-1	16		x	Eastern
2	Abade Helo	Syria	WOGB	E 1-3	54		x	Eastern
3	Abadi Abou Ghabra	Syria	WOGB	E 1-2	396		x	Eastern
4	Abani	Algeria	WOGB	E 2-1	63		x	Central
5	Abiad Min omou	Syria	WOGB	E 1-1	397		x	Mosaic			Yes	1
6	Abo Anaked	Syria	WOGB	E 1-3	398		x	Eastern
7	Abo kanane	Syria	WOGB	E 1-3	77		x	Eastern
8	Abou Chawkeh	Lebanon	WOGB	E 2-1	404		x	Mosaic
9	Abou Monkar	Egypt	WOGB	E 1-1	381		x	Mosaic
10	Acebuchera	Spain	WOGB	E 1-1	232		x	Western
11	Adgam	Syria	WOGB	E 1-3	17		x	Eastern
12	Aggizi Akse	Egypt	WOGB	E 1-1	382		x	Eastern
13	Aggizi Oshime	Egypt	WOGB	E 1-2	383		x	Eastern
14	Aggizi Shame	Egypt	WOGB	E 1-1	384		x	Eastern
15	Aghchren de Titest	Algeria	WOGB	E 1-1	161	39	x	Mosaic			Yes	1
16	Aghchren d'el ousseur	Algeria	WOGB	E 1-1	147	35		Mosaic
17	Agii Trymithias	Cyprus	WOGB	E 1-1	64	10		Eastern
18	Aglandau	France	FOGB	E 1-1	413	51	x	Mosaic	Yes	4	Yes	3
19	Agrarez	Algeria	WOGB	E 1-1	149	35		Mosaic
20	Aguenaou	Algeria	WOGB	E 1-2	186	47		Western
21	Aharoun	Algeria	WOGB	E 3-2	289		x	Mosaic
22	Ahia ousbaa	Algeria	WOGB	E 2-1	290		x	Mosaic
23	Aîmel	Algeria	WOGB	E 1-1	291		x	Central
24	Aitana	Italy	WOGB	E 1-1	322		x	Eastern			Yes	2
25	Akenane	Algeria	WOGB	E 1-1	292		x	Mosaic
26	Akerma	Algeria	WOGB	E 1-1	293		x	Mosaic
27	Alameño blanco	Spain	WOGB	E 1-1	233		x	Western			Yes	1
28	Alameño de Montilla	Spain	WOGB	E 1-1	218		x	Western			Yes	2
29	Albatro	Italy	WOGB	E 1-1	341		x	Mosaic			Yes	1
30	Alethriko	Cyprus	WOGB	E 1-1	119	27		Central
31	allora	Italy	WOGB	E 1-1	342		x	Central
32	Amargoso	Spain	WOGB	E 1-1	213		x	Mosaic			Yes	1
33	Amellau	France	FOGB	E 1-1	459		x	Eastern	Yes	1
34	Americano	Italy	WOGB	E 1-1	31		x	Central			Yes	2
35	Amphissis	Greece	WOGB	E 1-1	56	8		Mosaic
36	Ansasi	Syria	WOGB	E 1-1	43	6	x	Eastern			Yes	10
37	Antawi	Syria	WOGB	E 1-1	44	6		Eastern
38	Araban 06	France	FOGB	E 1-1	460		x	Mosaic
39	Araban 83	France	FOGB	E 1-1	405			Mosaic
40	Arancino	Italy	WOGB	E 1-1	18			Central
41	Arbequina	Spain	WOGB	E 1-1	84		x	Central
42	9_01	France	FOGB	E 1-1	457		x	Mosaic	Yes	2	Yes	2
43	Ascolana tenera	Italy	WOGB	E 1-1	261		x	Mosaic			Yes	1
44	Atounsi Setif	Algeria	WOGB	E 1-1	162	39		Mosaic
45	Augellina	Italy	WOGB	E 1-1	18			Central
46	23_04	France	FOGB	E 1-1	438		x	Mosaic	Yes	1	Yes	1
47	36_25	France	FOGB	E 1-1	453		x	Mosaic	Yes	7	Yes	5
48	Ayrouni	Syria	WOGB	E 1-1	75	12	x	Mosaic
49	Azeboudj de Khirane 1	Algeria	WOGB	E 2-1	73	11	x	Central
50	Azeboudj de Khirane 2	Algeria	WOGB	E 2-1	74	11		Central
51	Azeradj	Algeria	WOGB	E 1-1	23		x	Eastern
52	Azeradj Tamokra	Algeria	WOGB	E 1-1	148	35	x	Mosaic
53	Azul	Spain	WOGB	E 1-1	227		x	Western
54	Baguet	France	FOGB	E 1-1	461		x	Mosaic
55	Baid El Hamam 1	Egypt	WOGB	E 1-1	89	15		Eastern
56	Baid El Hamam 2	Egypt	WOGB	E 1-1	90	15	x	Eastern
57	Baladi Ain Baal	Lebanon	WOGB	E 1-1	69	10	x	Eastern
58	Baladi Ain	Lebanon	WOGB	E 1-1	20	3		Central
59	Baladi Fekhe	Lebanon	WOGB	E 1-3	171	44		Eastern
60	Baladi Tawil	Lebanon	WOGB	E 1-1	18			Central
61	Balady	Egypt	WOGB	E 1-2	385		x	Eastern
62	Barouni	Tunisia	WOGB	E 1-1	303		x	Western			Yes	1
63	Bé-dé-Cézé	France	FOGB	E 1-1	462		x	Mosaic
64	Béchude	France	FOGB	E 2-1	411		x	Mosaic	Yes	2	Yes	2
65	Belgentiéroise	France	FOGB	E 1-1	463		x	Mosaic
66	Bella di Spagna	Italy	WOGB	E 1-2	176	45		Western
67	13_02	France	FOGB	E 1-1	433		x	Mosaic
68	Berimeslal	Morocco	WOGB	E 1-1	271		x	Mosaic
69	Berri Meslal 3	Morocco	WOGB	E 3-3	272		x	Mosaic
70	Bez El Anza	Egypt	WOGB	E 1-1	386		x	Mosaic
71	Biancolilla	Italy	WOGB	E 1-2	36		x	Mosaic
72	Biancolilla c.p.c	Italy	WOGB	E 1-2	323		x	Mosaic
73	Bical	Spain	WOGB	E 1-1	237		x	Western			Yes	1
74	24_09	France	FOGB	E 1-1	439		x	Eastern
75	Bissani	Lebanon	WOGB	E 1-1	27	4		Eastern
76	Blanc de Paysac	France	FOGB	E 1-1	412		x	Eastern
77	Blanc de Paysac	France	FOGB	E 1-1	412			Eastern
78	Blanqueta	Spain	WOGB	E 1-1	257		x	Central
79	Blanqueta Branquita	Portugal	WOGB	E 1-1	25		x	Mosaic
80	Blanquetier	France	FOGB	E 2-1	464		x	Mosaic	Yes	3
81	Blanquette de gastu	Algeria	WOGB	E 1-2	103	21		Mosaic
82	Blanquette de Guelma	Algeria	WOGB	E 1-2	104	21		Mosaic
83	37_25	France	FOGB	E 1-1	456		x	Central	Yes	1	Yes	1
84	Boise	Slovenia	WOGB	E 1-1	35	5		Central
85	Bolvino	Spain	WOGB	E 1-1	38		x	Mosaic
86	Borriolenca	Spain	WOGB	E 3-1	29		x	Mosaic
87	Bottone di gallo	Italy	WOGB	E 1-1	324		x	Mosaic
88	Bouchouika	Morocco	WOGB	E 1-1	273		x	Western
89	Bouchouk Lafayette	Algeria	WOGB	E 1-1	294		x	Mosaic			Yes	1
90	Bouchouk Laghlid	Morocco	WOGB	E 1-1	10	2		Western
91	Bouchoukra	Algeria	WOGB	E 1-2	105	21		Mosaic
92	Boube	France	FOGB	E 1-2	416	47	x	Western	Yes	36	Yes	6
93	Béchude	France	FOGB	E 2-1	411			Mosaic
94	Bouteillan	France	FOGB	E 1-1	465		x	Mosaic	Yes	1	Yes	1
95	Brandofino	Italy	WOGB	E 1-1	325		x	Mosaic
96	Broutignan	France	FOGB	E 1-1	409	50	x	Mosaic	Yes	1	Yes	1
97	Brun	France	FOGB	E 1-1	466		x	Eastern
98	Buga	Slovenia	WOGB	E 1-1	134	31	x	Mosaic
99	Cailletier	France	FOGB	E 1-1	429	3	x	Central	Yes	24	Yes	6
100	Cailleton	France	FOGB	E 1-1	467		x	Mosaic
101	Cairo 7	Egypt	WOGB	E 1-1	387		x	Mosaic
102	Calatina	Italy	WOGB	E 1-1	326		x	Mosaic
103	Cañivano Negro	Spain	WOGB	E 1-1	140		x	Western
104	Carboncella	Italy	WOGB	E 1-1	129	30		Mosaic
105	Cariasina	Italy	WOGB	E 1-1	49		x	Mosaic
106	Carolea	Italy	WOGB	E 1-2	91	16	x	Eastern			Yes	1
107	Carolea 1	Italy	WOGB	E 1-2	92	16		Eastern
108	Carrasquenha	Portugal	WOGB	E 1-1	243		x	Western
109	Carrasqueño de Alcaudete	Spain	WOGB	E 1-1	191		x	Western			Yes	1
110	Carrasqueño de Jumilla	Spain	WOGB	E 1-1	229		x	Western
111	Carrasquillo	Spain	WOGB	E 1-1	239		x	Western			Yes	1
112	Cassanese	Italy	WOGB	E 1-1	310		x	Mosaic
113	Castriciana	Italy	WOGB	E 1-1	117	26		Eastern
114	Castricianella rapparina	Italy	WOGB	E 1-1	327		x	Central
115	Cavalieri	Italy	WOGB	E 1-1	328		x	Mosaic
116	Petit Ribier	France	FOGB	E 1-1	418	27	x	Central	Yes	7	Yes	3
117	33_22	France	FOGB	E 1-1	444		x	Mosaic
118	Cayet Rouge	France	FOGB	E 1-1	469		x	Mosaic	Yes	2
119	Cayet Roux	France	FOGB	E 1-1	421	54	x	Mosaic	Yes	2	Yes	2
120	Cayon	France	FOGB	E 2-1	402		x	Mosaic
121	Cayet Roux	France	FOGB	E 1-1	422	54		Mosaic
122	Cerasuola	Italy	WOGB	E 3-2	329		x	Mosaic
123	Chalkidikis	Greece	WOGB	E 1-1	258		x	Mosaic			Yes	1
124	Changlot Real	Spain	WOGB	E 1-1	192		x	Mosaic
125	Chemchali	Tunisia	WOGB	E 1-2	305	55		Mosaic
126	Chemlal	Algeria	WOGB	E 3-2	193		x	Mosaic
127	Chemlali Chouamekh	Tunisia	WOGB	E 1-1	125	28		Mosaic
128	Chesna	Spain	WOGB	E 1-1	114	25		Western
129	Chetoui	Tunisia	WOGB	E 1-2	106	21	x	Mosaic
130	Chorruo	Spain	WOGB	E 1-1	55		x	Western
131	Ciciarello	Italy	WOGB	E 1-1	311		x	Central
132	Ciliegino	Italy	WOGB	E 1-1	51			Central
133	Cima di Melfi	Italy	WOGB	E 1-1	317		x	Central			Yes	1
134	Clermontaise	France	FOGB	E 1-1	470		x	Mosaic	Yes	1	Yes	1
135	Cobrançosa	Portugal	WOGB	E 1-1	231		x	Western
136	Colombale	France	FOGB	E 1-1	471		x	Mosaic	Yes	2	Yes	2
137	Confetto	Italy	WOGB	E 1-1	80	13		Eastern
138	Coratina 1	Italy	WOGB	E 1-1	32		x	Mosaic			Yes	1
139	Corbella	Spain	WOGB	E 3-1	194		x	Mosaic
140	Cordovil de Serpa	Portugal	WOGB	E 1-1	236		x	Western
141	Négrette	France	FOGB	E 1-1	427	52		Mosaic
142	34_07	France	FOGB	E 1-1	406			Mosaic
143	Cornezuelo de Jaen	Spain	WOGB	E 1-1	215		x	Mosaic
144	Corniale	France	FOGB	E 1-1	472		x	Mosaic
145	Cornicabra	Spain	WOGB	E 1-1	195		x	Western			Yes	1
146	Correggiolo di pallesse	Italy	WOGB	E 1-1	18			Central
147	Montaurounenque	France	FOGB	E 2-1	424	18		Mosaic
148	Courbeil	France	FOGB	E 3-1	473		x	Mosaic	Yes	1	Yes	1
149	Craputea	Italy	WOGB	E 1-1	144		x	Mosaic			Yes	1
150	Crastu	Italy	WOGB	E 2-2	330		x	Mosaic
151	Crnica	Croatia	WOGB	E 1-1	132	31		Mosaic
152	Črnica	Slovenia	WOGB	E 1-1	245		x	Central			Yes	1
153	Cucca	Italy	WOGB	E 1-1	343		x	Central			Yes	2
154	Cul Blanc	France	FOGB	E 2-1	474		x	Mosaic	Yes	1	Yes	1
155	Cuoricino	Italy	WOGB	E 1-1	344		x	Mosaic
156	Curnet	France	FOGB	E 3-1	475		x	Eastern
157	Dahbia	Morocco	WOGB	E 1-1	102		x	Western			Yes	1
158	Grosse Violette	France	FOGB	E 1-1	407	49		Eastern
159	Dan	Syria	WOGB	E 1-1	45	6		Eastern
160	Darame	France	FOGB	E 1-1	476		x	Eastern	Yes	3	Yes	3
161	Dent de Verrat	France	FOGB	E 3-1	477		x	Central
162	Dhoukar	Tunisia	WOGB	L 1-1	62		x	Central
163	Djabali Kini	Syria	WOGB	E 1-2	169	43		Eastern
164	Djlot Shami	Syria	WOGB	E 1-1	252	48		Eastern
165	Djlot Tadmori	Syria	WOGB	E 1-1	399		x	Central
166	Doebli	Syria	WOGB	E 1-3	15		x	Eastern
167	Dolce di rossano	Italy	WOGB	E 1-1	312		x	Mosaic
168	Dressi	Tunisia	WOGB	E 1-2	13		x	Mosaic
169	Dritta di Moscufo	Italy	WOGB	E 1-1	130	30	x	Mosaic
170	Drobnica	Croatia	WOGB	E 1-1	135	32		Mosaic
171	Drobnica	Slovenia	WOGB	E 1-1	139	32		Mosaic
172	Dulzal	Spain	WOGB	E 1-1	115	25		Western
173	El Lewa	Egypt	WOGB	E 1-1	388		x	Mosaic
174	El Salam	Egypt	WOGB	E 1-1	389		x	Mosaic
175	Emilia	Italy	WOGB	E 1-1	345		x	Mosaic
176	Empeltre	Spain	WOGB	E 1-1	197		x	Mosaic
177	Enagua de arenas	Spain	WOGB	E 1-1	93	17		Western
178	Escarabajuelo de Posadas	Spain	WOGB	E 1-1	241		x	Western
179	Escarabajuelo de Ubeda	Spain	WOGB	E 1-1	150	36		Mosaic
180	Evrychou 1	Cyprus	WOGB	E 1-1	181	46		Eastern
181	Evrychou 3	Cyprus	WOGB	E 1-1	65	10		Eastern
182	Fakhfoukha	Morocco	WOGB	E 1-1	22	3		Central
183	Farga	Spain	WOGB	E 3-1	283		x	Central
184	Faruke	Syria	WOGB	E 1-1	253	48		Eastern
185	Fasolona	Italy	WOGB	E 1-1	318		x	Mosaic
186	Ferkani	Algeria	WOGB	E 1-1	24		x	Mosaic
187	Filare	Italy	WOGB	E 1-1	120			Central
188	Filayre rouge	France	FOGB	E 1-1	478		x	Eastern
189	Flasou	Cyprus	WOGB	E 1-1	182	46		Eastern
190	Frantoio 1	Italy	WOGB	E 1-1	18	3	x	Central
191	Fulla de salce	Spain	WOGB	E 3-1	198		x	Mosaic
192	Galega vulgar	Portugal	WOGB	E 1-2	214		x	Mosaic
193	Gardisson	France	FOGB	E 2-1	479		x	Mosaic	Yes	1
194	Gentile di chieti	Italy	WOGB	E 1-1	313		x	Central
195	Gerboui Nord	Tunisia	WOGB	E 1-2	306	55	x	Mosaic
196	Petit Ribier	France	FOGB	E 1-1	419	27		Central
197	Giarraffa	Italy	WOGB	E 1-2	177	45	x	Western
198	Giogolino	Italy	WOGB	E 1-1	137	32		Mosaic
199	Gordale Sevillana 1	Spain	WOGB	E 1-2	187	47		Western
200	Broutignan	France	FOGB	E 1-1	410			Mosaic
201	Grapié	France	FOGB	E 1-1	480		x	Mosaic	Yes	1
202	Grappolo	Italy	WOGB	E 1-1	145	34	x	Central			Yes	1
203	Grassois	France	FOGB	E 1-1	481		x	Central	Yes	4	Yes	2
204	Gremigno di Fauglia	Italy	WOGB	E 2-2	190		x	Central
205	Gremignolo	Italy	WOGB	E 1-1	142	33		Mosaic
206	Gremignolo di Bolgheri	Italy	WOGB	E 1-1	42	6		Eastern
207	Gros vert	France	FOGB	E 1-1	482		x	Central	Yes	1	Yes	1
208	Grossa di Spagna	Italy	WOGB	E 1-1	87	14	x	Mosaic
209	Grossa di Spagna Doffi	Italy	WOGB	E 1-1	88	14		Mosaic
210	Grossane	France	FOGB	E 1-1	415		x	Mosaic
211	Grosse Noire	France	FOGB	E 1-1	483		x	Eastern	Yes	1	Yes	1
212	Grosse Violette	France	FOGB	E 1-1	408	49	x	Eastern	Yes	1
213	Habichuelero de Grazalema	Spain	WOGB	E 1-1	219		x	Western
214	Hamed	Egypt	WOGB	E 1-2	390		x	Eastern
215	Hamra	Algeria	WOGB	E 3-3	12		x	Central
216	Hembalassi	Syria	WOGB	E 1-1	400		x	Eastern
217	Heraktane	Syria	WOGB	E 1-3	401		x	Eastern
218	Hojiblanca	Spain	WOGB	E 1-1	199		x	Western
219	Humaisi	Syria	WOGB	NA	267		x	Mosaic
220	Idleb 3	Syria	WOGB	E 1-2	167	42	x	Eastern
221	Ifiri	Algeria	WOGB	E 1-1	295		x	Mosaic
222	Intosso	Italy	WOGB	E 1-1	314		x	Mosaic
223	Istarska crnica	Croatia	WOGB	E 1-1	366		x	Central			Yes	1
224	Istrska Belica	Slovenia	WOGB	E 1-1	7		x	Mosaic
225	Itrana	Italy	WOGB	E 1-1	52	7	x	Mosaic
226	Itrana 1	Italy	WOGB	E 1-1	53	7		Mosaic
227	Jabaluna	Spain	WOGB	E 1-1	151	36	x	Mosaic
228	Janude 1	Syria	WOGB	E 1-2	168	42		Eastern
229	Jaropo	Spain	WOGB	E 1-1	224		x	Western
230	Jemri	Tunisia	WOGB	E 1-1	152	37		Eastern
231	Jlot	Lebanon	WOGB	E 1-1	21	3		Central
232	Kalbeltair	Lebanon	WOGB	E 1-1	246		x	Eastern
233	Kalokerida	Greece	WOGB	E 3-1	403		x	Mosaic
234	Karamani	Syria	WOGB	NA	268		x	Eastern
235	Karbuncela	Croatia	WOGB	E 1-1	367		x	Mosaic
236	Karme	Syria	WOGB	E 1-1	269		x	Central			Yes	1
237	Karolia	Greece	WOGB	E 1-1	373		x	Eastern
238	Karydolia	Greece	WOGB	E 1-1	374		x	Eastern
239	Kato Drys 1	Cyprus	WOGB	E 1-1	183	46	x	Eastern
240	Kerdi	Syria	WOGB	E 1-2	264		x	Eastern
241	Khadrawi	Syria	WOGB	E 1-1	46	6		Eastern
242	Khadraya	Algeria	WOGB	E 2-1	296		x	Mosaic
243	Khalkhali	Syria	WOGB	E 1-2	379		x	Mosaic
244	Khashabi	Syria	WOGB	E 1-1	185		x	Eastern
245	Khello	Syria	WOGB	E 1-1	170	43	x	Eastern
246	Khnfse	Syria	WOGB	E 1-1	172	44	x	Eastern
247	Khodieri	Syria	WOGB	E 1-1	304		x	Eastern
248	Khuokhe	Syria	WOGB	E 1-1	165	41		Eastern
249	Kiti	Cyprus	WOGB	E 1-1	184	46		Eastern
250	Kolybada	Greece	WOGB	E 1-1	249		x	Mosaic
251	Korakou	Cyprus	WOGB	E 1-1	251	48	x	Eastern
252	Koroneiki	Greece	WOGB	E 1-1	124	28	x	Mosaic
253	Kossiem	Egypt	WOGB	E 1-1	391		x	Mosaic
254	Kothreiki	Greece	WOGB	E 1-1	375		x	Eastern
255	Koutsourelia	Greece	WOGB	E 1-1	376	56		Mosaic
256	Larcianese	Italy	WOGB	E 1-1	18			Central
257	Lastovka	Croatia	WOGB	E 1-1	180		x	Mosaic
258	Lastrino	Italy	WOGB	E 1-1	346		x	Mosaic
259	Lazzero	Italy	WOGB	E 1-1	360		x	Mosaic
260	Lazzero di prata	Italy	WOGB	E 1-1	361		x	Central			Yes	1
261	Leccino	Italy	WOGB	E 1-1	143	33	x	Mosaic
262	Leccio del Corno	Italy	WOGB	E 1-1	146	34		Central
263	Leccio Maremmano	Italy	WOGB	E 1-1	58		x	Central			Yes	1
264	Lechin de Granada	Spain	WOGB	E 1-1	173		x	Western
265	Lechin de Sevilla	Spain	WOGB	E 2-3	50		x	Mosaic
266	Lefkosia 1	Cyprus	WOGB	E 1-1	66	10		Eastern
267	Lefkosia 2	Cyprus	WOGB	E 1-1	67	10		Eastern
268	Lentisca	Portugal	WOGB	E 1-1	277		x	Central
269	Lentisca	Spain	WOGB	E 1-1	206		x	Mosaic
270	Limoncillo	Spain	WOGB	E 1-1	240		x	Western
271	Linat	France	FOGB	E 1-1	484		x	Eastern	Yes	3	Yes	2
272	Llorón de Atarfe	Spain	WOGB	E 1-1	234		x	Western
273	Lloron de iznalloz	Spain	WOGB	E 1-1	94	17	x	Western
274	Lloron de ronda	Spain	WOGB	E 1-1	200		x	Western
275	Llumeta	Spain	WOGB	E 3-1	284		x	Central
276	Loaime	Spain	WOGB	E 1-1	242		x	Western
277	Longue de Meliana	Algeria	WOGB	E 1-1	101		x	Mosaic
278	Lucques	France	FOGB	E 1-1	485		x	Mosaic
279	Lumario	Italy	WOGB	E 1-1	331		x	Mosaic
280	Maari	Syria	WOGB	E 1-1	247		x	Eastern			Yes	1
281	Machorron	Spain	WOGB	E 1-1	201		x	Western			Yes	1
282	Madonna dell'impruneta	Italy	WOGB	E 1-1	347		x	Central			Yes	2
283	Madural	Portugal	WOGB	E 1-1	278		x	Western
284	Mahati	Syria	WOGB	E 1-3	302		x	Eastern
285	Maiatica di Ferrandina	Italy	WOGB	E 1-1	60	9		Eastern
286	Malausséna	France	FOGB	E 1-1	486		x	Mosaic	Yes	4	Yes	1
287	Manakiri	Syria	WOGB	E 1-2	30		x	Eastern
288	Mançanilha Algarvia	Portugal	WOGB	E 1-1	279		x	Mosaic
289	Mantonica	Italy	WOGB	E 1-1	332		x	Eastern			Yes	6
290	Manzanilla Cacereña	Spain	WOGB	E 1-1	48		x	Western			Yes	2
291	Manzanilla de Abla	Spain	WOGB	E 1-1	207		x	Western
292	Manzanilla de Agua	Spain	WOGB	E 1-1	238		x	Western			Yes	1
293	Manzanilla de Hellin	Spain	WOGB	E 1-1	217		x	Western
294	Manzanilla de Montefrio	Spain	WOGB	E 1-1	262		x	Western
295	Manzanilla de Sevilla	Spain	WOGB	E 1-1	116	25	x	Western
296	Maraki	Egypt	WOGB	E 1-2	392		x	Eastern
297	Maremmano	Italy	WOGB	E 1-1	348		x	Central			Yes	1
298	Marsaline	Tunisia	WOGB	E 1-1	248		x	Eastern
299	Mastoidis	Greece	WOGB	E 1-1	71		x	Central
300	Maurino	Italy	WOGB	E 1-1	33	5	x	Central			Yes	2
301	Maurino 1	Italy	WOGB	E 1-1	34	5		Central
302	Mavrelia	Greece	WOGB	E 1-6	208		x	Mosaic
303	Mawi	Syria	WOGB	E 1-2	175		x	Eastern
304	Meloky	Egypt	WOGB	E 1-2	393		x	Eastern
305	Meloncillo	Spain	WOGB	E 1-1	97	19		Western
306	Meniko 1	Cyprus	WOGB	E 1-1	68	10		Eastern
307	Menudel	France	FOGB	E 1-1	487		x	Mosaic	Yes	1	Yes	1
308	10_04	France	FOGB	E 1-1	431		x	Mosaic	Yes	2	Yes	2
309	Meski	Tunisia	WOGB	E 1-1	1		x	Eastern
310	Meslala	Morocco	WOGB	E 1-3	72		x	Western
311	Mesyaf 1	Syria	WOGB	E 1-12	288		x	Eastern
312	Mesyaf 2	Syria	WOGB	E 1-1	96		x	Eastern
313	Mignolo	Italy	WOGB	E 1-1	349		x	Central			Yes	2
314	Mignolo cerretano	Italy	WOGB	E 1-1	126		x	Central
315	Misnica	Slovenia	WOGB	E 1-1	157	37		Eastern
316	Mollar de cieza	Spain	WOGB	E 1-1	98	19	x	Western			Yes	2
317	Montaurounenque	France	FOGB	E 2-1	425	18	x	Mosaic
318	Moraiolo	Italy	WOGB	E 1-1	120	27		Central
319	Moraiolo 1	Italy	WOGB	E 1-1	121	27	x	Central
320	Morcaio	Italy	WOGB	E 1-1	123	32		Mosaic
321	Morchiaio	Italy	WOGB	E 1-1	138			Mosaic
322	Morchiaio 1	Italy	WOGB	E 1-1	138	32	x	Mosaic
323	Morchione	Italy	WOGB	E 1-1	350		x	Central			Yes	2
324	Morcone	Italy	WOGB	E 1-3	351		x	Central
325	Morejona	Spain	WOGB	E 1-1	221		x	Western
326	Morello a punta	Italy	WOGB	E 1-1	362		x	Central
327	Moresca	Italy	WOGB	E 1-2	158	38	x	Eastern
328	Morisca	Spain	WOGB	E 1-1	108	22	x	Western
329	Morrut	Spain	WOGB	E 1-1	107		x	Mosaic
330	Mortellino	Italy	WOGB	E 1-1	40		x	Central
331	Moufla	France	FOGB	E 1-1	488		x	Eastern	Yes	4	Yes	1
332	Nasitana Frutto Grosso	Italy	WOGB	E 1-1	333		x	Mosaic
333	Neb djmel	Algeria	WOGB	E 2-1	297		x	Mosaic
334	Neb Jmel	Tunisia	WOGB	E 1-1	307		x	Mosaic
335	Negral de Sabiñan	Spain	WOGB	E 1-1	285		x	Mosaic			Yes	1
336	Montaurounenque = Négret	France	FOGB	E 2-1	426	18		Mosaic
337	Négrette	France	FOGB	E 1-1	428	52	x	Mosaic	Yes	5	Yes	5
338	Negrillo de Arjona	Spain	WOGB	E 1-1	202		x	Western
339	Negrillo de estepa	Spain	WOGB	E 1-1	263		x	Western
340	Negrillo de Iznalloz	Spain	WOGB	E 1-1	47		x	Western			Yes	1
341	Negrillo redondo	Spain	WOGB	E 1-1	216		x	Western
342	Negrita	Portugal	WOGB	E 1-1	280		x	Western
343	Nera di Gonnos	Italy	WOGB	E 1-1	81	13		Eastern
344	Nerba	Italy	WOGB	E 1-1	334		x	Eastern
345	Nerba Catanese	Italy	WOGB	E 1-1	159	38		Eastern
346	Nevado Azul	Spain	WOGB	E 1-1	203		x	Western
347	Nevado Rizado	Spain	WOGB	E 1-1	204		x	Western			Yes	1
348	Cailletier	France	FOGB	E 1-1	430	3		Central
349	Nocellara del Belice	Italy	WOGB	E 1-1	154	37		Eastern
350	Nocellara del Belice 1	Italy	WOGB	E 1-1	155	37	x	Eastern
351	Nocellara Etnea	Italy	WOGB	E 1-1	85		x	Eastern
352	Nocellara Messinese	Italy	WOGB	E 1-1	156	37		Eastern
353	Nocellara Messinese 1	Italy	WOGB	E 1-1	82	13	x	Eastern
354	Nociara	Italy	WOGB	E 1-1	86		x	Mosaic
355	35_19	France	FOGB	E 1-1	450		x	Mosaic	Yes	3	Yes	3
356	34_25	France	FOGB	E 1-1	448		x	Mosaic	Yes	1	Yes	1
357	Oblica	Croatia	WOGB	E 1-1	11		x	Mosaic			Yes	1
358	Ocal	Spain	WOGB	E 1-1	8	2	x	Western
359	Ogliarola del Bradano 1	Italy	WOGB	E 1-1	319		x	Central
360	Ogliarola del Vulture 1	Italy	WOGB	E 1-1	131	30		Mosaic
361	Ojo de liebre	Spain	WOGB	E 1-1	209		x	Western
362	Olivastra di Populonia	Italy	WOGB	E 1-1	352		x	Central
363	Béchude	France	FOGB	E 2-1	411			Mosaic
364	Olivière	France	FOGB	E 3-1	403		x	Mosaic	Yes	3	Yes	3
365	Olivo de Mancha real	Spain	WOGB	E 1-1	225		x	Western			Yes	1
366	olivo del mulino	Italy	WOGB	E 1-1	353		x	Mosaic			Yes	1
367	Olivo di Casavecchia	Italy	WOGB	E 1-1	354		x	Mosaic			Yes	1
368	Olivo di Castiglione	Italy	WOGB	E 1-1	160	38		Eastern
369	Olivo di Mandanici	Italy	WOGB	E 1-1	335		x	Central
370	Olivo di san Lorenzo	Italy	WOGB	E 1-1	355		x	Central			Yes	1
371	Olivo macho de Santisteban. Pto	Spain	WOGB	E 1-1	110	23		Western
372	Ornellaia	Italy	WOGB	E 1-1	141		x	Mosaic			Yes	1
373	OT 2	Morocco	WOGB	E 1-1	274		x	Central
374	Ottobratica	Italy	WOGB	E 1-1	315		x	Central
375	OZ 1	Morocco	WOGB	E 1-1	14		x	Mosaic
376	Boube	France	FOGB	E 1-2	417	47		Western
377	Palma	Italy	WOGB	E 1-1	127	29	x	Central
378	Palomar	Spain	WOGB	E 3-1	260		x	Mosaic
379	Aglandau	France	FOGB	E 1-1	414			Mosaic
380	Passulunara	Italy	WOGB	E 1-1	118	26	x	Eastern
381	Patronet	Spain	WOGB	E 3-1	259		x	Mosaic
382	Pendolino 1	Italy	WOGB	E 1-1	320		x	Mosaic			Yes	1
383	Pesciatino	Italy	WOGB	E 1-1	51			Central
384	Broutignan	France	FOGB	E 1-1	410	50		Mosaic
385	Petite Violette	France	FOGB	E 1-1	490		x	Mosaic	Yes	1	Yes	1
386	Petite Noire	France	FOGB	E 1-1	489		x	Mosaic	Yes	1
387	Piangente	Italy	WOGB	E 1-1	356		x	Mosaic			Yes	1
388	37_02	France	FOGB	E 1-1	455		x	Mosaic	Yes	4	Yes	2
389	Picholine	France	FOGB	E 2-1	404		x	Mosaic	Yes	3	Yes	3
390	33_32	France	FOGB	E 1-1	445		x	Mosaic	Yes	3	Yes	3
391	Pico Limón de Grazalema	Spain	WOGB	E 1-1	228		x	Western
392	Picual	Spain	WOGB	E 1-1	111	23	x	Western
393	Picudo	Spain	WOGB	E 1-1	220		x	Western
394	Pigale	France	FOGB	E 2-1	491		x	Mosaic	Yes	1	Yes	1
395	Pikrolia	Greece	WOGB	E 2-2	378		x	Central
396	Capelen	France	FOGB	E 1-1	468		x	Mosaic
397	Piricuddara	Italy	WOGB	E 1-1	336		x	Mosaic
398	Pizz'e carroga 1	Italy	WOGB	E 1-1	338		x	Central
399	Pizz'e carroga 2	Italy	WOGB	E 1-1	163	40		Eastern
400	Pizzo di corvo	Italy	WOGB	E 1-2	178	45		Western
401	Cayet Roux	France	FOGB	E 1-1	423	54		Mosaic
402	Plominka	Croatia	WOGB	E 1-1	133	31		Mosaic
403	PM2 1202	Morocco	WOGB	E 1-1	2	1	x	Western
404	PM3 5112	Morocco	WOGB	E 1-1	99	20	x	Western
405	34_28	France	FOGB	E 1-1	449		x	Mosaic	Yes	4	Yes	2
406	Boube	France	FOGB	E 1-2	416			Western
407	34_10	France	FOGB	E 1-1	446		x	Mosaic	Yes	4	Yes	4
408	32_25	France	FOGB	E 1-1	440		x	Mosaic
409	Puntino	Italy	WOGB	E 1-1	18			Central
410	Puntoza	Croatia	WOGB	E 1-1	368		x	Mosaic
411	Petit Ribier = Rabeyrolle	France	FOGB	E 1-1	420	27		Central
412	Rachati	Greece	WOGB	E 1-1	377	56	x	Mosaic
413	Racimal	Spain	WOGB	E 1-1	223		x	Western
414	rapasayo	Spain	WOGB	E 1-1	210		x	Mosaic
415	Rascasset	France	FOGB	E 1-1	492		x	Mosaic
416	ravece 1	Italy	WOGB	E 1-1	112	24	x	Western
417	Razzaio	Italy	WOGB	E 1-1	357		x	Mosaic
418	Razzo	Italy	WOGB	E 1-1	18			Central
419	Rechino	Spain	WOGB	E 1-1	226		x	Western			Yes	1
420	Redondal	Portugal	WOGB	E 1-1	281		x	Western			Yes	1
421	10_09	France	FOGB	E 1-1	432		x	Mosaic
422	Remmani	Lebanon	WOGB	E 1-1	28	4	x	Eastern
423	Reymet	France	FOGB	E 1-1	493	53	x	Central	Yes	2	Yes	1
424	Ronde de la Ménara	Morocco	WOGB	E 1-1	3	1		Western
425	Ronde de VDB	France	FOGB	E 1-1	494		x	Mosaic	Yes	3	Yes	2
426	33_02	France	FOGB	E 3-1	442		x	Mosaic
427	Rosino	Italy	WOGB	E 1-1	51			Central
428	Rossellino Cerretano	Italy	WOGB	E 1-1	363		x	Central
429	Rossellino 1	Italy	WOGB	E 1-1	164	40	x	Eastern
430	Rossellino 2	Italy	WOGB	E 1-1	51	53	x	Central
431	Rossello	Italy	WOGB	E 1-1	250		x	Mosaic			Yes	1
432	Rotondella 1	Italy	WOGB	E 1-1	113	24		Western
433	20_11	France	FOGB	E 1-1	437		x	Mosaic	Yes	3	Yes	2
434	33_00	France	FOGB	E 3-1	441		x	Mosaic
435	16_04	France	FOGB	E 1-1	406		x	Mosaic
436	35_31	France	FOGB	E 1-1	451		x	Mosaic
437	Rougette de l'Ardèche	France	FOGB	E 2-1	495		x	Mosaic	Yes	1	Yes	1
438	33_19	France	FOGB	E 1-1	443	33	x	Mosaic	Yes	1	Yes	1
439	Rougette de Mitidja	Algeria	WOGB	E 2-1	402		x	Mosaic
440	Rougette de Pignan	France	FOGB	E 1-1	496		x	Mosaic
441	Rougette du Gard	France	FOGB	E1-2	497		x	Mosaic	Yes	1	Yes	1
442	Roumani Kana	Lebanon	WOGB	E 1-1	70	10		Eastern
443	9_07	France	FOGB	E 1-1	458		x	Mosaic	Yes	1	Yes	1
444	Royal de Cazorla	Spain	WOGB	E 1-1	222		x	Western
445	Sabatera	Spain	WOGB	E 2-1	212		x	Mosaic
446	36_28	France	FOGB	E 3-3	454		x	Mosaic	Yes	1	Yes	1
447	Safrawi	Syria	WOGB	E 1-1	76	12		Mosaic
448	Saifi	Syria	WOGB	E 1-1	39		x	Eastern
449	Salicino	Italy	WOGB	E 1-1	358		x	Mosaic			Yes	2
450	Salonenque	France	FOGB	E 1-1	498		x	Eastern	Yes	2
451	Samo	Slovenia	WOGB	E 1-1	371		x	Mosaic			Yes	1
452	San Francesco	Italy	WOGB	E 1-1	359		x	Mosaic
453	San Lazzaro	Italy	WOGB	E 1-1	19	3		Central
454	Santa Caterina	Italy	WOGB	E 1-2	188	47		Western
455	Santa Caterina 1	Italy	WOGB	E 1-2	189	47	x	Western
456	Santa Martinenga 1	Italy	WOGB	E 1-1	321		x	Mosaic
457	Sant'Agostino	Italy	WOGB	E 1-1	57	8	x	Mosaic
458	Santulhana	Portugal	WOGB	E 1-1	109	22		Western
459	Sassarese	Italy	WOGB	E 1-1	128	29		Central
460	36_04	France	FOGB	E 1-1	452		x	Eastern	Yes	4
461	Sauzin Vert	France	FOGB	E1-2	499		x	Mosaic	Yes	2	Yes	1
462	Sayali	Tunisia	WOGB	E 1-1	308		x	Mosaic
463	Grossane	France	FOGB	E 1-1	415			Mosaic
464	Sebhawy	Egypt	WOGB	E 1-1	394		x	Mosaic
465	Semidana	Italy	WOGB	NA	339		x	Central
466	Sevillano de Jumilla	Spain	WOGB	E 1-1	230		x	Western
467	Sevillenca	Spain	WOGB	E 1-1	205		x	Mosaic
468	Shami Modabl	Syria	WOGB	E 1-1	254	48		Eastern
469	34_22	France	FOGB	E 1-1	447		x	Central	Yes	2	Yes	1
470	Simjaca	Croatia	WOGB	E 1-1	369		x	Mosaic			Yes	3
471	Sinopolese	Italy	WOGB	E 1-1	316		x	Mosaic			Yes	1
472	Sitnica	Croatia	WOGB	E 1-1	136	32		Mosaic
473	Sivigliana da Mensa	Italy	WOGB	E 1-1	83	13		Eastern
474	Sivigliana da Olio	Italy	WOGB	E 2-1	340		x	Mosaic
475	Souidi	Algeria	WOGB	E 2-1	298		x	Central
476	Stanbouli	Syria	WOGB	E 1-1	26		x	Western			Yes	1
477	Štorta	Slovenia	WOGB	E 1-1	372		x	Mosaic
478	Sukkare	Syria	WOGB	E 1-1	270		x	Eastern
479	Syrogylolia	Greece	WOGB	E 1-1	79	13		Eastern
480	Tabelout	Algeria	WOGB	E 1-1	95		x	Central
481	Tanche	France	FOGB	E 1-1	500		x	Eastern	Yes	1
482	Tarabelsi	Syria	WOGB	E 1-3	266		x	Mosaic
483	Taulelle	France	FOGB	E 1-1	501		x	Mosaic
484	Tebabs 4	Syria	WOGB	E 1-12	174		x	Eastern
485	Tefah	Algeria	WOGB	E 1-1	299		x	Mosaic			Yes	1
486	Tefahi	Syria	WOGB	E 1-3	265		x	Eastern
487	Tempranillo de lucena	Spain	WOGB	E 1-1	235		x	Western
488	Tempranillo de Yeste	Spain	WOGB	E 1-1	286		x	Western			Yes	1
489	Throumbolia	Greece	WOGB	E 1-1	41	6		Eastern
490	Toffahi	Egypt	WOGB	E 1-2	244		x	Eastern
491	Tonda Iblea	Italy	WOGB	E 1-1	364		x	Mosaic			Yes	2
492	Tondello	Italy	WOGB	E 1-1	122	27		Central
493	Tounsi Gafsa	Tunisia	WOGB	E 1-1	309		x	Mosaic
494	Trillo	Italy	WOGB	E 2-2	365		x	Mosaic
495	Tripue	France	FOGB	E 1-1	502		x	Mosaic
496	Araban du Var	France	FOGB	E 1-1	405		x	Mosaic	Yes	6	Yes	4
497	Uovo di Piccione 1	Italy	WOGB	E 1-1	196		x	Eastern
498	Vaddarica	Italy	WOGB	E 1-1	337		x	Mosaic
499	19_02	France	FOGB	E 1-1	436		x	Mosaic	Yes	1	Yes	1
500	varudo	Spain	WOGB	E 1-1	287		x	Western
501	Vasilikada	Greece	WOGB	E 1-1	380		x	Mosaic
502	Velika Lastovka	Croatia	WOGB	E 1-1	370		x	Mosaic
503	Vera	Spain	WOGB	E 3-1	255		x	Mosaic			Yes	1
504	Verdal de Alhama	Spain	WOGB	E 1-1	9	2		Western
505	Verdala	Spain	WOGB	E 1-1	211		x	Western
506	Verdale 13	France	FOGB	E 1-1	503		x	Eastern
507	Verdanel	France	FOGB	E 1-1	504		x	Mosaic	Yes	1	Yes	1
508	Verdeal Alentejana	Portugal	WOGB	E 1-1	78		x	Western
509	Verdeal transmontana	Portugal	WOGB	E 1-1	282		x	Western			Yes	1
510	14_17	France	FOGB	E 1-1	434		x	Mosaic	Yes	1	Yes	1
511	Verdiell	Spain	WOGB	E 1-1	256		x	Mosaic
512	18_16	France	FOGB	E 1-1	435		x	Mosaic
513	Vilette	France	FOGB	E 1-1	505		x	Mosaic	Yes	2	Yes	2
514	Aglandau	France	FOGB	E 1-1	414	51		Mosaic
515	VS 1	Morocco	WOGB	E 1-1	275		x	Central
516	VS 2	Morocco	WOGB	E 1-1	61		x	Mosaic
517	VS 5	Morocco	WOGB	E 1-1	276		x	Mosaic
518	Wateken	Egypt	WOGB	E 2-15	395		x	Eastern
519	Žabarka	Croatia	WOGB	E 1-1	59	9	x	Eastern
520	Zael Al Muhra	Syria	WOGB	E 1-1	37		x	Eastern
521	Zaity	Syria	WOGB	E 1-2	166	41	x	Eastern
522	Zalmati Nord	Tunisia	WOGB	E 1-1	179		x	Central
523	Zarrazi	Tunisia	WOGB	E 1-1	153	37		Eastern
524	ZDH 4	Morocco	WOGB	E 1-1	4	1		Western
525	Zeboudj boudoudane	Algeria	WOGB	E 1-1	300		x	Central
526	Zeletni	Algeria	WOGB	E 2-1	301		x	Central
527	Zitoune DK	Morocco	WOGB	E 1-1	5	1		Western
528	Zsb2	Morocco	WOGB	E 1-1	100	20		Western
529	ZZ 10	Morocco	WOGB	E 1-1	6	1		Western
	1Molecular variants were noted with the same code
	2Reference genotypes among genetically similar or close accessions
	3Assignation to gene pools using Structure program
	4French genotypes showing as putative offsping
	5French and Mediterranean genotypes showing as putative parents
