# Supplementary material for: Cultivated Olive Diversification at Local and Regional Scales: Evidence From the Genetic Characterization of French Genetic Resources
Source: Front Plant Sci. 2019 Dec 24;10:1593. doi: 10.3389/fpls.2019.01593 (PMC6937215; doi:10.3389/fpls.2019.01593)
Supplement: Table S2 — List of French varieties with genetically close SSR profiles which are distinct by one or two dissimilar alleles and considered as somatic mutations [file Table_2.xlsx]

## Sheet: Table S2
Accessions	Accession name	Reference	DCA4		DCA8		DCA14		DCA16		DCA18		EMO90		GAPU71A		GAPU103		UDO99-017
3_03	Aglandau	3_03	161	186	133	135	186	186	147	171	168	172	182	184	211	211	172	180	152	160
33_25	Aglandau		161	186	133	135	186	186	147	171	168	172	182	184	211	211	172	184	152	160
36_11	Boude	36_11	161	161	135	135	176	186	171	171	168	176	182	182	207	211	133	184	152	156
35_13	Boude		161	161	135	135	176	186	171	171	172	176	182	182	207	211	133	186	152	156
35_25	Broutignan	35_25	161	164	135	154	169	186	147	171	168	176	182	184	207	211	133	133	152	154
35_22	Broutignan		164	164	135	150	169	186	147	171	168	176	182	184	207	211	133	133	152	154
32_33	Cailletier	32_33	128	130	133	139	178	186	147	154	172	174	182	189	211	221	159	172	152	160
34_31	Cailletier		128	130	133	139	178	186	147	147	172	174	182	189	211	221	159	172	152	160
33_10	Cayet Roux	33_10	159	161	133	137	169	186	152	152	166	176	184	189	211	211	147	184	152	160
6_11	Cayet Roux		159	161	133	137	169	186	152	152	166	176	182	189	211	211	147	184	152	160
37_26	Cayet Roux		159	161	133	137	169	186	123	152	166	176	184	189	207	211	147	184	152	160
36_01	Grosse Violette	36_01	159	186	129	135	176	186	171	171	168	172	180	184	211	211	147	184	152	160
35_04	Grosse Violette		159	186	129	135	186	186	171	171	168	172	180	184	211	211			152	160
23_11	Montaurounenque	23_11	128	161	133	135	176	176	154	154	176	180	180	182	211	211	133	172	152	168
13_16	Montaurounenque		128	161	133	135	176	176	152	152	176	180	180	182	211	211	133	172	152	168
23_10	Montaurounenque		128	161	133	135	176	176	152	152	174	180	180	182	211	211	133	172	168	168
5_02	Négrette	5_02	186	186	135	141	186	186	147	171	172	174	182	189	211	211	147	186	156	156
34_01	Négrette		186	186	135	141	186	186	147	171	172	174	182	189	211	211	147	186	152	156
10_03	Petit Ribier	10_03	128	186	137	139	169	186	144	147	174	180	182	189	211	211	147	147	154	168
16_14	Petit Ribier		128	186	137	139	169	186	147	147	174	180	182	189	211	211	147	147	154	168
11_07	Petit Ribier		128	184	137	139	169	186	147	147	174	180	182	189	211	211	147	147	154	168
