# Supplementary material for: Cultivated Olive Diversification at Local and Regional Scales: Evidence From the Genetic Characterization of French Genetic Resources
Source: Front Plant Sci. 2019 Dec 24;10:1593. doi: 10.3389/fpls.2019.01593 (PMC6937215; doi:10.3389/fpls.2019.01593)
Supplement: Table S5 — List of French genotypes showing putative parent relationships with other genotypes using three approaches; the exclusion (mismatch marker), the log-likelihood ratio (LODp) and the exclusion-Bayes’ theorem. Maternal lineage and inferred ancestry (Q) among clusters at K = 3 are indicated for each genotype, as well as results for each parentage approach. [file Table_5.xlsx]

## Sheet: Table S4
Ordering No.	No. of French cultivars	Name of putative offspring/parents	Country	Assignation Q>0.8 (Structure program)	Maternal lineage of offspring	Name of putative parents/offspring	Origin of cultivar	Assignation Q>0.8 (Structure program)	Maternal lineage of putative parents	number putative offspring	No. Mismatch Marker1	LODp2	Posterior probabilities3	No. Of putative parent_exclusion	No. Of putative partents LODp	No. Of putative parents bayes	Trade-off4
1	1	Aglandau	France	Mosaic	E 1-1	Simjaca	Croatia	Mosaic	E 1-1	3	0	6.041	0.00308324	8	4	4	4
2						10_04	France	Mosaic	E 1-1	2	0	7.557	0.00386529
3						20_11	France	Mosaic	E 1-1	2	0	15.115	0.00178012
4						Akerma	Algeria				1
5						Nocellara Messinese 1	Italy				1
6						23_04	France				1
7						Boube	France				1
8						Darame	France	Eastern	E 1-1	3	1	4.506	0.0193622
9	2	Amellau	France	Eastern	E 1-1	Karydolia	Greece				1			2	1	2	1
10						Linat	France	Eastern	E 1-1	2	1	7.238	0.0145841
11						Ansasi	Syria				3		0.00830277
12	3	Araban 06	France	Mosaic	E 1-1	Ansasi	Syria				4		0.0173818	0	0	2	0
13						Malausséna	France				3		0.0207297
14	4	9_01	France	Mosaic	E 1-1	37_02	France	Mosaic	E 1-1	2	1	6.146	0.0279556	2	2	2	2
15						Verdanel	France	Mosaic	E 1-1	1	1	13.72	0.00161022
16	5	23_04	France	Mosaic	E 1-1	Aglandau	France				1		0.0216414	3	1	2	1
17						Petit Ribier	France	Central	E 1-1	3	1	4.865	0.00202807
18						Grosse Noire	France				1
19	6	36_25	France	Mosaic	E 1-1	Carolea	Italy	Eastern	E 1-2	1	0	5.537	0.0140763	11	7	11	7
20						Boube	France	Western	E 1-2	6	0	5.913	0.00282982
21						35_19	France	Mosaic	E 1-1	3	0	14.138	0.00066957
22						Negral de Sabiñan	Spain	Mosaic	E 1-1	1	1	5.964	0.00637636
23						Sevillano de Jumilla	Spain				1
24						Karydolia	Greece				1
25						Dressi	Tunisia				1		0.0109848
26						Moufla	France	Eastern	E 1-1	1	1	4.877	0.00361201
27						33_32	France	Mosaic	E 1-1	3	1	4.357	0.0203697
28						34_10	France	Mosaic	E 1-1	4	1	12.644	0.00082933
29						Sauzin Vert	France				1		0.0248775
30						Verdale 13	France				2		0.00468427
31						Biancolilla	Italy				2		0.0348829
32	7	Baguet	France	Mosaic	E 1-1	Bouchouk Lafayette	Algeria				1			1	0	0	0
33	8	Bé-dé-Cézé	France	Mosaic	E 1-1									0	0	0	0
34	9	Béchude	France	Mosaic	E 2-1	Petite Violette	France	Mosaic	E 1-1	1	0	11.688	0.000411484	2	2	2	2
35						Rougette de l'Ardèche	France	Mosaic	E 2-1	1	1	9.105	0.00408758
36	10	Belgentiéroise	France	Mosaic	E 1-1									0	0	0	0
37	11	13_02	France	Mosaic	E 1-1	Tempranillo de Yeste	Spain				1			3	1	0	0
38						Boube	France				1
39						10_09	France				1	4.981
40	12	24_09	France	Eastern	E 1-1									0	0	0	0
41	13	Blanc de Paysac	France	Eastern	E 1-1	Olivo de Mancha real	Spain				1			3	0	1	0
42						Baladi Ain Baal	Lebanon				1		0.0255211
43						Grossane	France				1
44	14	Blanquetier	France	Mosaic	E 3-1	Vera	Spain	Mosaic	E 3-1	1	0	12.57	0.000564865	5	4	4	3
45						Mantonica	Italy	Eastern	E 1-1	6	0	10.625	0.000706875
46						Ansasi	Syria	Eastern	E 1-1	10	0	9.938	0.000706875
47						Bolvino	Spain				1
48						Kalbeltair	Lebanon				1	5.036
49						Mortellino	Italy				3		0.016274
50	15	37_25	France	Central	E 1-1	Reymet	France	Central	E 1-1	1	1	12.825	5.70047e-05	1	1	1	1
51	16	Boube	France	Western	E 1-2	Aghchren de Titest	Algeria	Mosaic	E 1-1	1	0	5.808	0.00877054	98	42	51	36
52						Akerma	Algeria				1
53						Longue de Meliana	Algeria				1
54						Tefah	Algeria	Mosaic	E 1-1	1	0	6.069	0.00387646
55						Azeradj	Algeria				1		0.0345567
56						Azeradj Tamokra	Algeria				1
57						Bouchouk Lafayette	Algeria	Mosaic	E 1-1	1	0	4.801	0.006929
58						Oblica	Croatia	Mosaic	E 1-1	1	0	7.058	0.0207227
59						Puntoza	Croatia				1
60						Simjaca	Croatia	Mosaic	E 1-1		0	7.627	0.00180357
61						Velika Lastovka	Croatia				1		0.0327719
62						Clermontaise	France	Mosaic	E 1-1	1	1	4.502	0.0251833
63						Corniale	France				1		0.0326073
64						Courbeil	France	Mosaic	E 3-1	1	0	5.123	0.00293351
65						Aglandau	France				1
66						Grossane	France				1
67						Olivière	France				1
68						37_02	France	Mosaic	E 1-1		0	8.765	0.00316027
69						Capelen	France				1
70						34_10	France				1
71						10_09	France				1		0.0343425
72						16_04	France				1
73						36_25	France	Mosaic	E 1-1	5	0	5.913	0.00282982
74						Taulelle	France				1
75						19_02	France				1
76						Verdanel	France				1
77						13_02	France				1
78						Bouteillan	France	Mosaic	E 1-1	1	0	6.938	0.00570188
79						Broutignan	France	Mosaic	E 1-1	1	0	6.13	0.016361
80						Chalkidikis	Greece	Mosaic	E 1-1	1	0	7.485	0.00595859
81						Carolea	Italy				0		0.0206299
82						Itrana	Italy				1
83						Moresca	Italy				1		0.0319973
84						Nasitana Frutto Grosso	Italy				1
85						Nocellara del Belice 1	Italy				1
86						Nocellara Messinese 1	Italy				1		0.0304443
87						olivo del mulino	Italy	Mosaic	E 1-1	1	0	7.473	0.00271292
88						Passulunara	Italy				1
89						ravece 1	Italy				1		0.0277498
90						Ascolana tenera	Italy	Mosaic	E 1-1	1	0	7.542	0.00824489
91						Tonda Iblea	Italy	Mosaic	E 1-1	2	0	7.211	0.00229185
92						Dahbia	Morocco	Western	E 1-1	1	0	5.777	0.0115522
93						Meslala	Morocco				1
94						PM2 1202	Morocco				1
95						Bouchouika	Morocco				1
96						Carrasquenha	Portugal				1		0.0331703
97						Cordovil de Serpa	Portugal				1
98						Negrita	Portugal				1
99						Redondal	Portugal	Western	E 1-1	1	0	7.408	0.00210939
100						Verdeal transmontana	Portugal	Western	E 1-1	1	0	7.292	0.00463309
101						Buga	Slovenie				1
102						Cañivano Negro	Spain				1		0.0347114
103						Carrasqueño de Alcaudete	Spain	Western	E 1-1	1	0	5.717	0.0302604
104						Carrasqueño de Jumilla	Spain				1
105						Carrasquillo	Spain	Western	E 1-1	1	0	9.182	0.00351641
106						Chorruo	Spain				1
107						Cornezuelo de Jaen	Spain				1
108						Cornicabra	Spain	Western	E 1-1	1	0	8.706	0.00569603
109						Escarabajuelo de Posadas	Spain				1
110						Habichuelero de Grazalema	Spain				1
111						Hojiblanca	Spain				1		0.0348784
112						Jaropo	Spain				0	7.146
113						Limoncillo	Spain				1
114						Llorón de Atarfe	Spain				0	7.682
115						Lloron de iznalloz	Spain				1		0.024803
116						Lloron de ronda	Spain				1		0.0322062
117						Loaime	Spain				1
118						Alameño blanco	Spain	Western	E 1-1	1	0	7.756	0.00295797
119						Machorron	Spain	Western	E 1-1	1	0	5.482	0.00251265
120						Alameño de Montilla	Spain	Western	E 1-1	2	0	8.625	0.00530321
121						Manzanilla Cacereña	Spain	Western	E 1-1	2	0	7.05	0.00218638
122						Manzanilla de Abla	Spain				1
123						Manzanilla de Agua	Spain	Western	E 1-1	1	0	8.946	0.0192723
124						Manzanilla de Hellin	Spain				1
125						Manzanilla de Montefrio	Spain				1
126						Manzanilla de Sevilla	Spain				1
127						Mollar de cieza	Spain	Western	E 1-1	2	0	6.112	0.00303895
128						Morisca	Spain				1
129						Amargoso	Spain	Mosaic	E 1-1	1	0	8.335	0.00259138
130						Negrillo de Iznalloz	Spain	Western	E 1-1	1	0	5.204	0.00184025
131						Nevado Azul	Spain				1		0.0333594
132						Nevado Rizado	Spain	Western	E 1-1	1	0	7.282	0.00201805
133						Ojo de liebre	Spain				1
134						Olivo de Mancha real	Spain	Western	E 1-1	1	0	6.651	0.011673
135						Pico Limón de Grazalema	Spain				1
136						Picudo	Spain				1
137						rapasayo	Spain				1
138						Rechino	Spain	Western	E 1-1	1	0	5.585	0.00214285
139						Royal de Cazorla	Spain				1		0.0329868
140						Sevillano de Jumilla	Spain				1
141						Tempranillo de Yeste	Spain	Western	E 1-1	1	0	9.328	0.00349991
142						Verdala	Spain				1	5.705
143						Azul	Spain				0	6.241
144						Bical	Spain	Western	E 1-1	1	0	4.495	0.0104842
145						Khalkhali	Syria				1
146						Stanbouli	Syria	Western	E 1-1	1	0	4.86	0.0217262
147						Abiad min omou	Syria				1	4.737
148						Barouni	Tunisia	Western	E 1-1	1	0	6.768	0.0033428
149						Giarraffa	Italy				2	7.175
150	17	Bouteillan	France	Mosaic	E 1-1	Boube	France	Western	E 1-2		0	6.938	0.00570188	1	1	1	1
151	18	Broutignan	France	Mosaic	E 1-1	Boube	France	Western	E 1-2		0	6.13	0.016361	5	1	1	1
152						Oblica	Croatia				1
153						Amargoso	Spain				1
154						Meslala	Morocco				1
155						Grapié	France				1
156	19	Brun	France	Eastern	E 1-1									0	0	0	0
157	20	Cailletier	France	Central	E 1-1	Cima di Melfi	Italy	Central	E 1-1	1	0	15.195	1.57311e-06	25	24	26	24
158						Coratina 1	Italy	Mosaic	E 1-1	1	0	16.976	1.5343e-07
159						Cucca	Italy	Central	E 1-1	2	0	11.544	9.90673e-05
160						Olivo di san Lorenzo	Italy	Central	E 1-1	1	0	15.799	6.68595e-07
161						Piangente	Italy	Mosaic	E 1-1	1	0	16.133	7.58352e-07
162						Sinopolese	Italy	Mosaic	E 1-1	1	0	17.957	5.10554e-07
163						Karme	Syria	Central	E 1-1	1	0	20.178	4.54912e-13
164						34_25	France	Mosaic	E 1-1	1	0	19.078	1.62066e-10
165						34_28	France	Mosaic	E 1-1	2	0	9.509	0.000571671
166						Albatro	Italy	Mosaic	E 1-1	1	1	6.409	0.00267076
167						Americano	Italy	Central	E 1-1	2	1	8.907	0.000387255
168						Craputea	Italy	Mosaic	E 1-1	1	1	8.023	0.000647209
169						Grappolo	Italy	Central	E 1-1	1	1	16.61	1.99778e-11
170						Maremmano	Italy	Central	E 1-1	1	1	12.568	7.36522e-07
171						Maurino	Italy	Central	E 1-1	2	1	13.464	6.59039e-06
172						Mignolo	Italy	Central	E 1-1	2	1	10.013	6.83808e-05
173						Nocellara Messinese 1	Italy				1
174						Olivo di Casavecchia	Italy	Mosaic	E 1-1	1	1	14.726	3.95046e-12
175						Ornellaia	Italy	Mosaic	E 1-1	1	1	16.528	3.75127e-11
176						Pendolino 1	Italy	Mosaic	E 1-1	1	1	10.172	0.000155942
177						Črnica	Slovenie	Central	E 1-1	1	1	12.568	5.78312e-12
178						Grassois	France	Central	E 1-1	2	1	8.189	0.00289988
179						Gros vert	France	Central	E 1-1	1	1	8.537	0.000438932
180						33_19	France	Mosaic	E 1-1	1	1	6.802	0.000283377
181						Vilette	France	Mosaic	E 1-1	2	1	7.278	0.000261689
182						Štorta	Slovenie				2		0.000387803
183						Morello a punta	Italy				4		0.00796906
184	21	Cailleton	France	Mosaic	E 1-1									0	0	0	0
185	22	Petit Ribier	France	Central	E 1-1	Lazzero di prata	Italy	Central	E 1-1	1	0	7.762	0.000671943	9	8	12	7
186						Madonna dell'impruneta	Italy	Central	E 1-1	2	0	13.245	2.42099e-05
187						Morchione	Italy	Central	E 1-1	2	0	10.074	0.000331188
188						34_22	France	Central	E 1-1	1	0	20.812	3.63633e-06
189						Araban du Var	France	Mosaic	E 1-1	4	0	13.99	2.13258e-05
190						Olivastra di Populonia	Italy				1		0.00950891
191						Salicino	Italy	Mosaic	E 1-1	2	1	8.309	0.000564114
192						23_04	France	Mosaic	E 1-1	1	1	4.865	0.00202807
193						Cayet Rouge	France				1		0.00893589
194						Maremmano	Italy				2	6.389	0.000373173
195						Istarska crnica	Croatia				2		0.00192351
196						Piangente	Italy				3		0.0220548
197	23	33_22	France	Mosaic	E 1-1	Rascasset	France				1			1	0	0	0
198	24	Cayet Rouge	France	Mosaic	E 1-1	Salicino	Italy	Mosaic	E 1-1		1	7.099	0.00609553	3	2	3	2
199						Samo	Slovenie	Mosaic	E 1-1	1	1	4.915	0.00863556
200						Petit Ribier	France				1		0.00893589
201	25	Cayet Roux	France	Mosaic	E 1-1	34_28	France	Mosaic	E 1-1		0	12.457	7.64989e-05	7	2	6	2
202						Hojiblanca	Spain				1		0.0310029
203						Negrillo redondo	Spain				1		0.0112585
204						ravece 1	Italy				1
205						Meslala	Morocco				1		0.0253501
206						37_02	France				1
207						Araban du Var	France	Mosaic	E 1-1		1	8.34	0.000552278
208						Rossellino1	Italy				2		0.0350762
209	26	Cayon	France	Mosaic	E 2-1	Négrette	France				1			1	0	1	0
210						Istrska Belica	Slovenie				2		0.00268633
211	27	Clermontaise	France	Mosaic	E 1-1	Azeradj Tamokra	Algeria				1		0.0341802	2	1	3	1
212						Boube	France	Western	E 1-2		1	4.502	0.0251833
213						Cassanese	Italy				2		0.0333839
214	28	Colombale	France	Mosaic	E 1-1	Négrette	France	Mosaic	E 1-1	5	0	10.958	0.00303378	2	2	2	2
215						19_02	France	Mosaic	E 1-1	1	1	7.008	0.0219806
216	29	Corniale	France	Mosaic	E 1-1	Stanbouli	Syria				0		0.00845647	9	0	3	0
217						Azeradj Tamokra	Algeria				1		0.0333729
218						Morisca	Spain				1
219						Giarraffa	Italy				1
220						Boube	France				1		0.0326073
221						10_04	France				1
222						Olivière	France				1
223						Rascasset	France				1
224						10_09	France				1
225	30	Courbeil	France	Mosaic	E 3-1	Boube	France	Western	E 1-2		0	5.123	0.00293351	3	1	4	1
226						Amargoso	Spain				1
227						Berri Meslal 3	Morocco				4		0.00112015
228						Giarraffa	Italy				1
229						Khalkhali	Syria				3		0.0201494
230						Lechin de Sevilla	Spain				3		0.0162039
231	31	Cul Blanc	France	Mosaic	E 2-1	Picholine	France	Mosaic	E 2-1	3	1	13.179	3.45925e-05	1	1	1	1
232	32	Curnet	France	Eastern	E 3-1	16_04	France				1	4.48		1	1	1	0
233						Marsaline	Tunisia				2		0.0345394
234	33	Darame	France	Eastern	E 1-1	Linat	France	Eastern	E 1-1		0	14.52	6.93274e-05	6	3	7	3
235						Akerma	Algeria				1		0.0254885
236						Simjaca	Croatia				1
237						Aglandau	France	Mosaic	E 1-1	3	1	4.506	0.0193622
238						Ronde de VDB	France				1		0.0161424
239						20_11	France	Mosaic	E 1-1		1	5.41	0.0223074
240						Verdale 13	France				3		0.0171922
241						Ansasi	Syria				3		0.0142596
242	34	Dent de Verrat	France	Central	E 3-1									0	0	0	0
243	35	Filayre rouge	France	Eastern	E 1-1	Ansasi	Syria				2	6.127	0.00608663	0	1	6	0
244						Marsaline	Tunisia				2		0.0103127
245						Mantonica	Italy				4		0.0130846
246						Maari	Syria				4		0.0149257
247						Korakou	Cyprus				4		0.0194172
248						Empeltre	Spain				3		0.0257569
249	36	Gardisson	France	Mosaic	E 2-1	Azul	Spain				0	6.885		7	2	2	1
250						Manzanilla Cacereña	Spain	Western	E 1-1		0	9.169	0.0052878
251						Cañivano Negro	Spain				1		0.0324161
252						Loaime	Spain				1
253						Manzanilla de Montefrio	Spain				1
254						Sevillano de Jumilla	Spain				1
255						Redondal	Portugal				1
256	37	Grapié	France	Mosaic	E 1-1	Amargoso	Spain				1		0.0230067	3	1	2	1
257						Tonda Iblea	Italy	Mosaic	E 1-1		1	5.204	0.00340771
258						Broutignan	France				1
259	38	Grassois	France	Central	E 1-1	Cucca	Italy	Central	E 1-1		1	8.437	0.0333453	4	5	6	4
260						Mignolo	Italy	Central	E 1-1		1	11.463	9.20527e-05
261						Cailletier	France	Central	E 1-1	6	1	8.189	0.00289988
262						Araban du Var	France	Mosaic	E 1-1		1	4.828	0.0100959
263						Americano	Italy				2	6.946	0.000621237
264						Karme	Syria				3		0.00755731
265	39	Gros vert	France	Central	E 1-1	Cailletier	France	Central	E 1-1		1	8.537	0.000438932	1	1	7	1
266						Sinopolese	Italy				4		0.00784656
267						Črnica	Slovenie				3		0.00859007
268						Grappolo	Italy				4		0.0127652
269						Empeltre	Spain				4		0.0130186
270						Coratina 1	Italy				3		0.0132006
271						Craputea	Italy				3		0.0336379
272	40	Grossane	France	Mosaic	E 1-1	Korakou	Cyprus				1			10	0	4	0
273						Cañivano Negro	Spain				1
274						Rechino	Spain				1		0.0235939
275						Sevillano de Jumilla	Spain				1		0.0308762
276						Tempranillo de Yeste	Spain				1		0.0325664
277						varudo	Spain				1		0.0282401
278						Abiad min omou	Syria				1
279						Kerdi	Syria				1
280						Blanc de Paysac	France				1
281						Boube	France				1
282	41	Grosse Noire	France	Eastern	E 1-1	23_04	France				1		0.0216414	2	1	2	1
283						Ronde de VDB	France	Mosaic	E 1-1	2	1	8.504	0.0167991
284	42	Grosse Violette	France	Eastern	E 1-1	Oblica	Croatia				1	5.022		4	2	1	1
285						Moresca	Italy				1
286						Ansasi	Syria	Eastern	E 1-1		1	5.263	0.0100777
287						10_09	France				1
288	43	Linat	France	Eastern	E 1-1	Ansasi	Syria	Eastern	E 1-1		0	11.802	0.000111592	7	5	5	3
289						Darame	France	Eastern	E 1-1		0	14.52	6.93274e-05
290						Ocal	Spain				1
291						Aitana	Italy				1	6.703
292						Mantonica	Italy	Eastern	E 1-1		1	6.414	0.00253679
293						PM2 1202	Morocco				1
294						Amellau	France				1		0.0117014
295						Dolce di rossano	Italy				2	4.524	0.0145198
296	44	Lucques	France	Mosaic	E 1-1	35_31	France				4		0.00985866	0	0	1	0
297	45	Malausséna	France	Mosaic	E 1-1	Mantonica	Italy	Eastern	E 1-1		0	15.434	1.60777e-05	4	4	13	4
298						Ansasi	Syria	Eastern	E 1-1		0	14.747	1.60777e-05
299						Maari	Syria	Eastern	E 1-1	1	1	7.684	0.000508552
300						Vilette	France	Mosaic	E 1-1		1	8.844	0.000386595
301						Karolia	Greece				3		0.0318633
302						Korakou	Cyprus				3		0.00185558
303						Meski	Tunisia				2		0.00736302
304						Karydolia	Greece				2		0.00798721
305						Moufla	France				3		0.0141653
306						Petite Noire	France				3		0.0147548
307						Kalbeltair	Lebanon				2		0.01809
308						Araban 06	France				3		0.0207297
309						Emilia	Italy				4		0.0207334
310	46	Menudel	France	Mosaic	E 1-1	Biancolilla	Italy				1			4	1	1	1
311						Dahbia	Morocco				1
312						35_19	France	Mosaic	E 1-1		1	9.792	0.000123884
313						Sauzin Vert	France				1
314	47	10_04	France	Mosaic	E 1-1	Aglandau	France	Mosaic	E 1-1		0	7.557	0.00386529	13	3	3	2
315						Olivière	France	Mosaic	E 3-1	3	0	4.499	0.00452748
316						Velika Lastovka	Croatia				1	5.531
317						Olivo de Mancha real	Spain				1
318						Ascolana tenera	Italy				1
319						Sant'Agostino	Italy				1
320						Meslala	Morocco				1
321						Samo	Slovenie				1
322						Ayrouni	Syria				1
323						Khashabi	Syria				1
324						Stanbouli	Syria				1		0.0343304
325						Corniale	France				1
326						20_11	France				1
327	48	Montaurounenque	France	Mosaic	E 2-1									0	0	0	0
328	49	Moufla	France	Eastern	E 1-1	Ansasi	Syria	Eastern	E 1-1		0	11.411	0.000593408	4	7	8	4
329						Aitana	Italy	Eastern	E 1-1	2	1	8.622	0.0187079
330						Mantonica	Italy	Eastern	E 1-1		1	8.313	0.00160766
331						36_25	France	Mosaic	E 1-1		1	4.877	0.00361201
332						Verdale 13	France				2	5.64
333						Karydolia	Greece				2	5.169	0.0054142
334						Malausséna	France				3		0.0141653
335						36_04	France				2	5.304
336						34_10	France				2		0.0343727
337						Meski	Tunisia				2		0.0153953
338	50	Négrette	France	Mosaic	E 1-1	Colombale	France	Mosaic	E 1-1	2	0	10.958	0.00303378	8	7	5	5
339						10_09	France				0	7.286
340						9_07	France	Mosaic	E 1-1	1	0	6.916	0.00785982
341						Cayon	France				1
342						Petite Violette	France				1	4.45
343						Pigale	France	Mosaic	E 2-1	1	1	7.161	0.0101348
344						34_10	France	Mosaic	E 1-1		1	7.725	0.0208585
345						Rougette du Gard	France	Mosaic	E1.4	1	1	6.221	0.00901149
346	51	35_19	France	Mosaic	E 1-1	36_25	France	Mosaic	E 1-1		0	14.138	0.00066957	3	3	3	3
347						Menudel	France	Mosaic	E 1-1	1	1	9.792	0.000123884
348						34_10	France	Mosaic	E 1-1		1	8.384	0.00148943
349	52	34_25	France	Mosaic	E 1-1	Cailletier	France	Central	E 1-1		0	19.078	1.62066e-10	1	1	7	1
350						Črnica	Slovenie				4		0.000119381
351						Piangente	Italy				3		0.000132471
352						Ornellaia	Italy				3		0.000161469
353						Štorta	Slovenie				4		0.000262424
354						Maremmano	Italy				4		0.00110009
355						Olivo di Casavecchia	Italy				4		0.0024449
356	53	Olivière	France	Mosaic	E 3-1	10_04	France	Mosaic	E 1-1		0	4.499	0.00452748	10	3	7	3
357						36_28	France	Mosaic	E 3-3	1	0	8.482	0.000512099
358						Araban du Var	France	Mosaic	E 1-1		0	7.558	0.000650462
359						Longue de Meliana	Algeria				1		0.0155161
360						Meslala	Morocco				1
361						Stanbouli	Syria				1
362						Boube	France				1
363						Corniale	France				1
364						33_32	France				1
365						33_02	France				1		0.0146275
366						Cassanese	Italy				2		0.0182793
367						Neb-Jmel	Tunisia				2		0.0310517
368	54	Petite Violette	France	Mosaic	E 1-1	Béchude	France	Mosaic	E 2-1	2	0	11.688	0.000411484	2	2	1	1
369						Négrette	France				1	4.45
370	55	Petite Noire	France	Mosaic	E 1-1	Ansasi	Syria	Eastern	E 1-1		1	6.571	0.0349967	2	2	4	1
371						36_28	France				1	5.786
372						Malausséna	France				3		0.0147548
373						Mantonica	Italy				2		0.0221085
374						Aitana	Italy				2		0.0221978
375	56	37_02	France	Mosaic	E 1-1	Mollar de cieza	Spain	Western	E 1-1		0	7.203	0.0105922	10	5	7	4
376						Boube	France	Western	E 1-2		0	8.765	0.00316027
377						Alameño de Montilla	Spain	Western	E 1-1		1	4.581	0.0261412
378						Machorron	Spain				1		0.0330968
379						Negrillo de Iznalloz	Spain				1
380						9_01	France	Mosaic	E 1-1	2	1	6.146	0.0279556
381						Cayet Roux	France				1
382						34_10	France				1	5.878
383						10_09	France				1		0.0219539
384						Verdanel	France				1		0.0282223
385	57	Picholine	France	Mosaic	E 2-1	33_32	France	Mosaic	E 1-1		0	12.762	0.000161568	5	4	4	3
386						16_04	France				0	5.704
387						14_17	France	Mosaic	E 1-1	1	0	14.845	0.000113218
388						Morejona	Spain				1
389						Cul Blanc	France	Mosaic	E 2-1	1	1	13.179	3.45925e-05
390						Arbequina	Spain				3		0.00793287
391	58	33_32	France	Mosaic	E 1-1	Picholine	France	Mosaic	E 2-1		0	12.762	0.000161568	7	4	5	3
392						Loaime	Spain				1
393						Biancolilla	Italy				1		0.0255218
394						Carolea	Italy				1		0.025486
395						36_25	France	Mosaic	E 1-1		1	4.357	0.0203697
396						Olivière	France				1
397						34_10	France	Mosaic	E 1-1		1	4.38	0.0063961
398						14_17	France				2	4.796
399	59	Pigale	France	Mosaic	E 2-1	Négrette	France	Mosaic	E 1-1		1	7.161	0.0101348	1	1	1	1
400	60	Capelen	France	Mosaic	E 1-1	Boube	France				1			2	0	1	0
401						Ronde de VDB	France				1		0.0289174
402	61	34_28	France	Mosaic	E 1-1	Cailletier	France	Central	E 1-1		0	9.509	0.000571671	4	4	7	4
403						Cayet Roux	France	Mosaic	E 1-1	2	0	12.457	7.64989e-05
404						Americano	Italy	Central	E 1-1		1	5.771	0.00764845
405						Maurino	Italy	Central	E 1-1		1	6.362	0.00513506
406						Mignolo	Italy				2		0.00939804
407						Cima di Melfi	Italy				3		0.0199444
408						Maremmano	Italy				3		0.0219375
409	62	34_10	France	Mosaic	E 1-1	36_25	France	Mosaic	E 1-1		1	12.644	0.00082933	6	5	6	4
410						Boube	France				1
411						Négrette	France	Mosaic	E 1-1		1	7.725	0.0208585
412						35_19	France	Mosaic	E 1-1		1	8.384	0.00148943
413						37_02	France				1	5.878
414						33_32	France	Mosaic	E 1-1		1	4.38	0.0063961
415						Verdale 13	France				2		0.00468427
416						Moufla	France				2		0.0343727
417	63	32_25	France	Mosaic	E 1-1	Mortellino	Italy				4		0.0208801	0	0	3	0
418						Lechin de Granada	Spain				4		0.0209563
419						Manzanilla de Hellin	Spain				3		0.0216565
420	64	Rascasset	France	Mosaic	E 1-1	33_22	France				1			2	0	1	0
421						Corniale	France				1
422						Tripue	France				3		8.22879e-05
423	65	10_09	France	Mosaic	E 1-1	Négrette	France				0	7.286		11	2	3	0
424						Machorron	Spain				1
425						Abiad min omou	Syria				1		0.0285692
426						Stanbouli	Syria				1
427						13_02	France				1	4.981
428						Boube	France				1		0.0343425
429						Corniale	France				1
430						Grosse Violette	France				1
431						37_02	France				1		0.0219539
432						16_04	France				1
433						9_07	France				1
434	66	Reymet	France	Central	E 1-1	Istarska crnica	Croatia	Central	E 1-1	1	1	8.496	0.0291448	2	3	10	2
435						37_25	France	Central	E 1-1	1	1	12.825	5.70047e-05
436						Rossello	Italy				2	7.89	0.000465011
437						36_04	France				2		0.00337515
438						Dritta di Moscufo	Italy				4		0.0070831
439						Lastovka	Croatia				4		0.0171746
440						Karolia	Greece				3		0.0180282
441						Bolvino	Spain				3		0.0191204
442						Azeradj	Algeria				3		0.0221793
443						Aîmel	Algeria				2		0.00448232
444	67	Ronde de VDB	France	Mosaic	E 1-1	Machorron	Spain				1			8	3	6	3
445						Intosso	Italy				1
446						Abiad min omou	Syria	Mosaic	E 1-1	1	1	4.524	0.023566
447						Ansasi	Syria				1		0.00680187
448						Darame	France				1		0.0161424
449						Grosse Noire	France	Eastern	E 1-1	1	1	8.504	0.0167991
450						Capelen	France				1		0.0289174
451						Sauzin Vert	France	Mosaic	E1.4	1	1	8.518	0.0193996
452	68	33_02	France	Mosaic	E 3-1	Olivière	France				1		0.0146275	1	0	1	0
453	69	20_11	France	Mosaic	E 1-1	Simjaca	Croatia	Mosaic	E 1-1		0	7.194	0.010937	5	3	3	3
454						Aglandau	France	Mosaic	E 1-1		0	15.115	0.00178012
455						Akerma	Algeria				1
456						Darame	France	Eastern	E 1-1		1	5.41	0.0223074
457						10_04	France				1
458	70	33_00	France	Mosaic	E 3-1	Rougette du Gard	France				4		0.0350635	0	0	1	0
459	71	16_04	France	Mosaic	E 1-1	Passulunara	Italy				0	9.002		12	3	2	0
460						Picholine	France				0	5.704
461						Aghchren de Titest	Algeria				1		0.0281432
462						Loaime	Spain				1
463						Machorron	Spain				1
464						Negrillo de Iznalloz	Spain				1		0.0306723
465						Giarraffa	Italy				1
466						Sant'Agostino	Italy				1
467						Meslala	Morocco				1
468						Boube	France				1
469						Curnet	France				1	4.48
470						10_09	France				1
471	72	35_31	France	Mosaic	E 1-1	Lucques	France				4		0.00985866	0	0	1	0
472	73	Rougette de l'Ardèche	France	Mosaic	E 2-1	Béchude	France	Mosaic	E 2-1		1	9.105	0.00408758	1	1	1	1
473	74	33_19	France	Mosaic	E 1-1	Velika Lastovka	Croatia				1			4	1	5	1
474						Cairo 7	Egypte				1
475						Cordovil de Serpa	Portugal				1
476						Cailletier	France	Central	E 1-1		1	6.802	0.000283377
477						Grappolo	Italy				2		0.00564417
478						Americano	Italy				2		0.00759835
479						Sivigliana da Olio	Italy				3		0.0125537
480						Craputea	Italy				2		0.0275187
481	75	Rougette de Pignan	France	Mosaic	E 1-1	Neb djmel	Algeria				2		0.00986853	0	0	2	0
482						Albatro	Italy				2		0.0151493
483	76	Rougette du Gard	France	Mosaic	E1.4	Négrette	France	Mosaic	E 1-1		1	6.221	0.00901149	1	1	2	1
484						33_00	France				4		0.0350635
485	77	9_07	France	Mosaic	E 1-1	Négrette	France	Mosaic	E 1-1		0	6.916	0.00785982	3	1	4	1
486						Negrillo de Iznalloz	Spain				1		0.0195153
487						10_09	France				1
488						Bottone di gallo	Italy				2		0.00230757
489						Berri Meslal 3	Morocco				4		0.00631107
490	78	36_28	France	Mosaic	E 3-3	Olivière	France	Mosaic	E 3-1		0	8.482	0.000512099	2	2	1	1
491						Petite Noire	France				1	5.786
492	79	Salonenque	France	Eastern	E 1-1	Ansasi	Syria	Eastern	E 1-1		0	10.843	0.000473898	3	3	4	2
493						Karbuncela	Croatia				1
494						Mantonica	Italy	Eastern	E 1-1		1	7.745	0.00171466
495						Karolia	Greece				2	5.017
496						36_04	France				2		0.0226424
497						Kalbeltair	Lebanon				2		0.0329821
498	80	36_04	France	Eastern	E 1-1	Ansasi	Syria	Eastern	E 1-1		0	10.328	0.000403013	5	7	7	4
499						Aitana	Italy	Eastern	E 1-1		1	7.715	0.00866748
500						Madonna dell'impruneta	Italy				1	4.27
501						Mantonica	Italy	Eastern	E 1-1		1	7.23	0.0162731
502						Rossello	Italy	Mosaic	E 1-1	1	1	10.765	0.00261808
503						Verdale 13	France				2	5.483
504						Moufla	France				2	5.304
505						Salonenque	France				2		0.0226424
506						Azeradj	Algeria				2		0.0334078
507						Reymet	France				2		0.00337515
508	81	Sauzin Vert	France	Mosaic	E1.4	Ansasi	Syria	Eastern	E 1-1		0	10.224	0.000624802	5	2	3	2
509						Azul	Spain				1
510						36_25	France				1		0.0248775
511						Menudel	France				1
512						Ronde de VDB	France	Mosaic	E 1-1		1	8.518	0.0193996
513	82	34_22	France	Central	E 1-1	Petit Ribier	France	Central	E 1-1		0	20.812	3.63633e-06	3	2	6	2
514						Lazzero di prata	Italy				1		0.0110257
515						Madonna dell'impruneta	Italy	Central	E 1-1		1	8.045	0.0154186
516						Maremmano	Italy				4		0.00404773
517						Istarska crnica	Croatia				3		0.0186543
518						Araban du Var	France				3		0.019591
519	83	Tanche	France	Eastern	E 1-1	Ansasi	Syria	Eastern	E 1-1		1	6.625	0.00849943	1	1	1	1
520	84	Taulelle	France	Mosaic	E 1-1	Lloron de ronda	Spain				1			3	0	0	0
521						ravece 1	Italy				1
522						Boube	France				1
523	85	Tripue	France	Mosaic	E 1-1	Rascasset	France				3		8.22879e-05	0	0	2	0
524						Souidi	Algeria				4		0.0124894
525	86	Araban du Var	France	Mosaic	E 1-1	Petit Ribier	France	Central	E 1-1		0	13.99	2.13258e-05	9	6	10	6
526						Olivière	France	Mosaic	E 3-1		0	7.558	0.000650462
527						Empeltre	Spain				1
528						Leccio Maremmano	Italy	Central	E 1-1	1	1	4.478	0.00487505
529						Morchione	Italy	Central	E 1-1		1	4.262	0.0158529
530						Meslala	Morocco				1
531						Ayrouni	Syria				1		0.0286013
532						Cayet Roux	France	Mosaic	E 1-1		1	8.34	0.000552278
533						Grassois	France	Central	E 1-1		1	4.828	0.0100959
534						Salicino	Italy				3		0.0276204
535						Madonna dell'impruneta	Italy				2		0.0153479
536						34_22	France				3		0.019591
537	87	19_02	France	Mosaic	E 1-1	Colombale	France	Mosaic	E 1-1		1	10.925	0.0265489	3	1	1	1
538						Tempranillo de Yeste	Spain				1
539						Boube	France				1
540	88	Verdale 13	France	Eastern	E 1-1	Moufla	France				2	5.64		0	4	6	0
541						36_04	France				2	5.483
542						Ansasi	Syria				2	5.118	0.00212609
543						Mantonica	Italy				2	4.38	0.0153252
544						36_25	France				2		0.00468427
545						34_10	France				2		0.00468427
546						Aitana	Italy				2		0.0159618
547						Darame	France				3		0.0171922
548	89	Verdanel	France	Mosaic	E 1-1	Machorron	Spain				1		0.0197935	5	1	4	1
549						Negrillo de Iznalloz	Spain				1		0.0251446
550						9_01	France	Mosaic	E 1-1		1	13.72	0.00161022
551						Boube	France				1
552						37_02	France				1		0.0282223
553	90	14_17	France	Mosaic	E 1-1	Picholine	France	Mosaic	E 2-1		0	14.845	0.000113218	1	3	2	1
554						33_32	France				2	4.796
555						18_16	France				2	4.307	0.00793777
556	91	18_16	France	Mosaic	E 1-1	14_17	France				2	4.307	0.00793777	0	1	1	0
557	92	Vilette	France	Mosaic	E 1-1	Cailletier	France	Central	E 1-1		1	7.278	0.000261689	2	2	3	2
558						Malausséna	France	Mosaic	E 1-1	1	1	8.844	0.000386595
559						Albatro	Italy				2		0.0304027
	1Using the exclusion-based method by 0 and 1 mismatched loci
	2using the likelihood-based method with a threshold of 4.22
	3Using the exclusion-Bayes’ Theorem method with a threshold of <0.03547 as a cutoff
	4The trade-off between the three approaches tested
	In red, genotypes identified as putative parents for French varieties as indicated by the trade-off between the three approaches
